# Supplementary material for: Logical and experimental modeling of cytokine and eicosanoid signaling in psoriatic keratinocytes
Source: iScience. 2021 Nov 15;24(12):103451. doi: 10.1016/j.isci.2021.103451 (PMC8633970; doi:10.1016/j.isci.2021.103451)
Supplement: Table S2. Model node annotation and logical rules, related to Figure 2 [file mmc2.xlsx]

## Sheet: Sheet1
Node name	Node Description	Logical rules
AA	Arachidonic Acid	cPLA2a
AKT	RAC-alpha serine/threonine-protein kinase ; AKT1	PDPK1
ALOX12	Polyunsaturated fatty acid lipoxygenase ALOX12	SP1
ALOX5	Polyunsaturated fatty acid lipoxygenase ALOX5	EGR1 & SP1
AP1	Transcription factor AP-1	P38 | ERK1_2 | JNK | AKT
BAD	Bcl2-associated agonist of cell death	!ERK1_2 | ERK1_2 & !AKT
BCL2	Apoptosis regulator Bcl-2	(STAT3 | NFKB) & !BAD
CALML5	Calmodulin-like protein 5	!IL22R
CASP8	Caspase-8	!ERK1_2 & !CFLAR
CCL2	C-C motif chemokine 2	!NFKB & STAT1 | NFKB
CCL20	C-C motif chemokine 20	STAT3
CCL5	C-C motif chemokine 5	!NFKB & STAT1 | NFKB
CCL7	C-C motif chemokine 7	SP1
CCND1	G1/S-specific cyclin-D1	!NFKB & STAT3 & !VDR | NFKB & !VDR
CDKN1A	Cyclin-dependent kinase inhibitor 1	!STAT1 & !CEBP & VDR | !STAT1 & CEBP | STAT1
CEBP	CCAAT/enhancer-binding protein alpha	TRAF3IP2
CFLAR	CASP8 and FADD-like apoptosis regulator	NFKB
COX2	Prostaglandin G/H synthase 2	!NFKB & CEBP | NFKB
CREB1	Cyclic AMP-responsive element-binding protein 1	(ERK1_2 & AKT & PRKACA) | (P38 & AKT & PRKACA)
CSF3	Granulocyte colony-stimulating factor	NFKBIZ & NFKB
CXCL1	C-X-C motif chemokine 1	!NFKB & !CEBP & STAT3 | !NFKB & CEBP | NFKB
CXCL2	C-X-C motif chemokine 2	NFKB
CXCL3	C-X-C motif chemokine 3	STAT3
CXCL5	C-X-C motif chemokine 5	!CEBP & STAT3 | CEBP
DEFB4A	Beta-defensin 4A	NFKBIZ & NFKB
EGFR	Epidermal growth factor receptor	(IL17R | EP2) & !VDR
EGR1	Early growth response protein 1	ERK1_2 & !VDR
EP1	Prostaglandin E2 receptor EP1 subtype	EP1
EP2	Prostaglandin E2 receptor EP2 subtype	EP2
EP2_g	Prostaglandin E2 receptor EP2 subtype	!STAT3 | STAT3 & SP1
EP3	Prostaglandin E2 receptor EP3 subtype	EP3
EP4	Prostaglandin E2 receptor EP4 subtype	EP4
EP4_g	Prostaglandin E2 receptor EP4 subtype	NFKB & STAT3
ERK1_2	Mitogen-activated protein kinase 3	(TAK1 | RIPK1 | IL22R | SOCS1 | SOCS3 | EGFR) & !VDR
FADD	FAS-associated death domain protein	TRADD
FLG	Filaggrin-2	!P38 & !ERK1_2 & STAT1 & !IL22R & VDR
FOXO3	Forkhead box protein O3	!AKT
HBEGF	Proheparin-binding EGF-like growth factor	NFKB
HETE12	12(R)-HETE	AA & ALOX12
IFNG	Interferon gamma	STAT1
IFNGR	Interferon gamma receptor 1	IFNGR
IKBKB	Inhibitor of nuclear factor kappa-B kinase subunit beta	(TAK1 & IKBKG) | (AKT & IKBKG) | (TRAF2 & RIPK1) | !TNFAIP3
IKBKG	NF-kappa-B essential modulator	TRAF6 & TAK1
IL12	Interleukin-12 subunit alpha	STAT1
IL17R	Interleukin-17 receptor A	IL17R
IL19	Interleukin-19	NFKBIZ & STAT3
IL1B	Interleukin-1 beta	STAT1 | NFKB
IL22R	Interleukin-22 receptor subunit alpha-1 /	IL22R
IL23	Interleukin-23	NFKB
IL36	Interleukin-36	NFKB
IL6	Interleukin-6	!NFKB & !CREB1 & STAT3 | !NFKB & CREB1 | NFKB
IL8	Interleukin-8	!NFKB & CREB1 | NFKB & !CREB1 & STAT3 | NFKB & CREB1
JNK	Mitogen-activated protein kinase 8	TAK1 | SOCS3 | IL22R
KRT1	Keratin, type II cytoskeletal 1	!IL22R | IL22R & VDR
LTB4	Leukotriene B4	AA & ALOX5 & !HETE15
MNK1	MAP kinase-interacting serine/threonine-protein kinase 1	P38
NFKB	NFKB Transcription Factor (Nuclear factor NF-kappa-B p105 subunit & Transcription factor p65)	IKBKB & !NFKBIA & PRKACA
NFKBIA	NF-kappa-B inhibitor alpha	(!IKBKB & NFKB) | VDR
NFKBIZ	NF-kappa-B inhibitor zeta	IL17R
P38	Mitogen-activated protein kinase 14	PRKCA | IL22R | IFNGR | TAK1 | SOCS1 | SOCS3
PDPK1	3-phosphoinositide-dependent protein kinase 1	PIK3R1
PGE2	Prostaglandin E2	AA & COX2
PGI2	Prostaglandin I2	AA & COX2
PIK3R1	Phosphatidylinositol 3-kinase regulatory subunit alpha	IL22R | EP4 | EGFR
PLCG1	1-phosphatidylinositol 4,5-bisphosphate phosphodiesterase gamma-1	IFNGR | VDR | EP3 | EP1
PPARD	Peroxisome proliferator-activated receptor delta	!PGI2 & HETE12 | PGI2
PRKACA	cAMP-dependent protein kinase catalytic subunit alpha	EP4 | EP2
PRKCA	Protein kinase C alpha type	PLCG1 | PDPK1
RIPK1	Receptor-interacting serine/threonine-protein kinase 1	FADD
S100A7	Protein S100-A7	AP1
S100A8	Protein S100-A8	STAT3
S100A9	Protein S100-A9	STAT3
SIRT1	NAD-dependent protein deacetylase sirtuin-1	!STAT1
SOCS1	Suppressor of cytokine signaling 1	STAT1
SOCS3	Suppressor of cytokine signaling 3	STAT3
SP1	Transcription factor Sp1	IFNGR
STAT1	Signal transducer and activator of transcription 1-alpha/beta	IFNGR & !VDR
STAT3	Signal transducer and activator of transcription 3	(IL17R | EGFR | IL22R | !SIRT1) & !VDR
TAK1	Mitogen-activated protein kinase kinase kinase 7	TRAF6
TNFAIP3	Tumor necrosis factor alpha-induced protein 3	NFKB
TNFRSF1A	Tumor necrosis factor receptor superfamily member 1A	TNFRSF1A
TNFa	Tumor necrosis factor	CREB1 | EGR1 | NFKB
TRADD	Tumor necrosis factor receptor type 1-associated DEATH domain protein	TNFRSF1A
TRAF2	TNF receptor-associated factor 2	TRADD
TRAF3IP2	E3 ubiquitin ligase TRAF3IP2	IL17R
TRAF6	TNF receptor-associated factor 6	TRAF3IP2
VDR	Vitamin D3 receptor	VDR
cPLA2a	Cytosolic phospholipase A2	(NFKB | P38 | ERK1_2 | JNK | MNK1) & PRKCA)
